# Supplementary material for: Global, regional, and national burden of four major neurological diseases in women from 1990 to 2021
Source: Front Public Health. 2025 Apr 9;13:1561216. doi: 10.3389/fpubh.2025.1561216 (PMC12014452; doi:10.3389/fpubh.2025.1561216)
Supplement: Supplementary file 3 [file Table_1.xlsx]

## Sheet: Table S1
Table S1. List of ICD codes mapped to four neurological disorders in GBD 2021
Cause	ICD-9	ICD-10
AD and other dementias	290, 291.2, 291.8, 294, 331	F00, F01, F02, F03, G30, G31
Parkinson's disease	332, 332.0	F02.3, G20
Idiopathic epilepsy	345	G40, G41
Multiple sclerosis	340	G35
ICD, International Classification of Diseases；AD, Alzheimer's disease

## Sheet: Table S2 
Table S2. Cases and age-standardized rates of incidence and DALYs in 1990 and 2021, and their estimated annual percentage changes from 1990 to 2021 for Alzheimer's disease and other dementias in women, globally and by 21 GBD regions
Terms	Number of cases (95% UI), 1990	Number of cases (95% UI), 2021	percentage change,1990–2021	ASR per 100,000 population (95% UI), 1990	ASR per 100,000 population (95% UI), 2021	Estimated annual percentage change (95% CI), 1990–2021
Incidence
Andean Latin America	8240.6(7162.6-9385.0)	26855.4(23271.7-30645.1)	-0.6(-4.2-3.0)	89.3(77.7-102.0)	88.8(76.8-101.3)	-0.04(-0.05--0.03)
Australasia	19923.7(17489.4-22627.9)	40170.9(35398.9-45495.9)	-14.6(-20.4--9.8)	141.9(124.9-160.2)	121.1(106.5-137.6)	-0.55(-0.59--0.50)
Caribbean	13139.5(11413.4-14958.8)	31621.7(27636.7-35615.8)	-1.6(-4.2-1.1)	105.4(92.0-119.4)	103.8(90.2-117.2)	-0.16(-0.18--0.13)
Central Asia	31168.7(27299.9-35787.1)	45897.5(40161.8-51953.4)	-0.9(-2.8-0.9)	118.0(103.3-134.4)	116.8(102.0-133.0)	-0.02(-0.04--0.01)
Central Europe	100644.8(87181.5-117068.9)	179701.1(155900.3-206398.9)	-1.7(-3.2--0.1)	122.1(106.9-139.3)	119.9(104.7-136.8)	-0.06(-0.07--0.06)
Central Latin America	42968.9(37415.1-48914.3)	150916.6(131980.4-171172.3)	-4.9(-6.3--3.5)	121.5(106.3-137.5)	115.5(100.9-131.5)	-0.11(-0.12--0.09)
Central Sub-Saharan Africa	11291.3(9769.7-12906.0)	30338.1(26827.6-34076.8)	-4.1(-7.1--1.3)	153.2(134.8-174.0)	147.0(130.2-166.4)	-0.12(-0.13--0.12)
East Asia	457817.6(394911.6-524573.7)	1888410.7(1638866.5-2160228.6)	26.1(22.5-29.2)	134.5(117.6-153.1)	169.6(148.1-193.4)	0.41(0.32-0.49)
Eastern Europe	220904.9(190606.2-255431.9)	302352.7(262057.0-346267.4)	-0.3(-1.9-1.3)	122.5(107.0-139.4)	122.1(106.7-138.8)	-0.04(-0.07-0.00)
Eastern Sub-Saharan Africa	32511.2(28265.9-36840.7)	77903.5(68424.8-88122.8)	-5.3(-6.5--3.9)	126.8(110.8-144.3)	120.1(105.3-136.0)	-0.16(-0.17--0.16)
Global	2482206.9(2183968.0-2820920.0)	6191564.2(5432752.5-7009226.0)	3.5(2.3-4.4)	127.8(112.8-144.2)	132.3(116.3-149.8)	0.00(-0.03-0.03)
High-income Asia Pacific	144177.9(126228.0-164945.2)	471246.9(415160.2-537790.6)	3.3(1.3-5.5)	128.8(113.1-146.4)	133.1(116.3-151.5)	0.25(0.19-0.31)
High-income North America	343760.8(301161.0-393458.5)	577375.8(506913.0-651163.7)	-2.7(-4.0--1.3)	147.1(129.3-166.7)	143.2(125.6-161.8)	-0.11(-0.15--0.07)
North Africa and Middle East	94215.7(82963.1-106271.7)	258270.0(227069.4-292836.1)	-3.8(-5.2--2.4)	149.7(131.8-169.9)	144.0(126.0-163.3)	-0.13(-0.14--0.12)
Oceania	1152.8(993.5-1314.9)	3027.6(2628.3-3435.4)	-4.2(-6.6--1.6)	131.9(115.7-150.8)	126.4(109.8-144.5)	-0.18(-0.20--0.16)
South Asia	167486.9(146169.1-190719.0)	523708.3(455257.9-597560.4)	-4.3(-5.5--3.2)	88.3(76.5-100.5)	84.5(73.1-97.0)	-0.23(-0.26--0.19)
Southeast Asia	133495.3(116863.9-151464.4)	365159.1(320041.7-415858.2)	-3.7(-5.0--2.4)	126.6(111.4-144.0)	121.9(107.0-139.0)	-0.12(-0.13--0.11)
Southern Latin America	30763.3(26675.7-35032.8)	64909.6(56716.8-73998.6)	-4.3(-7.6--0.8)	122.5(106.9-139.0)	117.3(102.2-132.7)	-0.13(-0.14--0.12)
Southern Sub-Saharan Africa	16719.7(14533.8-18944.2)	33452.2(29066.0-38181.4)	-6.2(-7.7--5.0)	127.6(111.4-145.4)	119.7(104.5-136.5)	-0.17(-0.19--0.15)
Tropical Latin America	54761.3(47730.1-62009.0)	187007.6(164601.4-211387.9)	-4.2(-6.2--2.1)	136.9(119.3-155.5)	131.2(115.7-149.1)	-0.21(-0.26--0.17)
Western Europe	526796.4(470653.4-587225.3)	870401.0(767674.1-987625.9)	-1.5(-4.6-1.8)	132.0(118.1-146.7)	130.0(114.5-146.6)	-0.09(-0.13--0.05)
Western Sub-Saharan Africa	30265.6(26226.6-34341.6)	62837.9(54938.0-70948.8)	-5.7(-6.8--4.8)	90.0(78.1-102.5)	84.8(73.5-96.6)	-0.17(-0.18--0.15)
DALYs
Andean Latin America	27371.2(13115.2-58183.4)	90863.3(44098.2-187865.0)	-1.8(-11.5-8.4)	305.3(144.9-650.2)	299.8(145.9-620.4)	-0.04(-0.05--0.03)
Australasia	70111.0(34356.9-145924.1)	168049.5(79115.2-339882.2)	-6.8(-12.0--2.5)	507.1(247.4-1048.9)	472.6(226.7-959.2)	-0.55(-0.59--0.50)
Caribbean	40993.2(20589.6-86381.7)	105046.1(52027.4-216328.1)	-2.6(-8.1-2.9)	344.6(169.4-721.5)	335.6(166.2-687.5)	-0.16(-0.18--0.13)
Central Asia	106416.9(51176.9-227134.4)	157415.7(76059.0-335566.3)	-2.1(-7.3-3.3)	414.6(197.1-882.9)	405.7(196.2-869.9)	-0.02(-0.04--0.01)
Central Europe	331847.9(160386.8-727385.0)	643651.4(311350.8-1344148.0)	-1.1(-4.6-2.6)	421.9(201.6-913.8)	417.5(200.9-872.2)	-0.06(-0.07--0.06)
Central Latin America	128037.9(64188.9-270051.8)	484649.6(238864.7-1001298.3)	-3.3(-8.8-2.9)	381.9(188.6-801.2)	369.4(182.0-764.0)	-0.11(-0.12--0.09)
Central Sub-Saharan Africa	41264.4(18633.4-92407.6)	127246.0(55461.1-293498.4)	5.4(-9.1-23.1)	663.1(295.3-1445.1)	699.0(300.1-1596.0)	-0.12(-0.13--0.12)
East Asia	1783969.3(817306.3-3875395.9)	6701735.3(3266518.5-14087351.5)	5.9(-11.9-25.6)	589.1(262.3-1270.0)	623.9(302.6-1301.4)	0.41(0.32-0.49)
Eastern Europe	725951.8(350629.7-1581488.4)	1072369.9(502984.3-2265764.7)	-0.4(-5.7-5.7)	425.0(202.2-913.7)	423.2(199.9-894.6)	-0.04(-0.07-0.00)
Eastern Sub-Saharan Africa	118816.8(55969.6-259490.6)	323653.1(143856.5-699201.8)	6.1(-3.8-18.5)	521.2(237.3-1125.0)	552.9(242.8-1223.1)	-0.16(-0.17--0.16)
Global	9106751.3(4330350.4-19615097.6)	23808560.3(11368142.7-49746524.0)	2.0(-2.9-7.1)	495.0(231.4-1054.3)	504.9(241.0-1055.0)	0.00(-0.03-0.03)
High-income Asia Pacific	562760.1(266329.5-1202033.3)	2149750.6(1038199.2-4146658.7)	-1.3(-10.1-5.9)	528.9(249.1-1117.2)	522.1(257.4-1018.2)	0.25(0.19-0.31)
High-income North America	1350243.9(644677.7-2839174.6)	2389573.8(1145616.3-4918082.0)	-2.1(-4.0--0.1)	563.3(269.7-1183.6)	551.5(266.2-1139.3)	-0.11(-0.15--0.07)
North Africa and Middle East	330458.3(161210.2-712528.5)	880323.8(427923.6-1863651.2)	-7.2(-11.7--2.2)	570.8(276.3-1217.1)	529.8(253.9-1116.1)	-0.13(-0.14--0.12)
Oceania	3836.8(1856.3-8015.8)	9975.0(4820.3-21382.7)	-7.6(-15.6-1.5)	487.9(232.7-1040.7)	450.6(215.0-960.8)	-0.18(-0.20--0.16)
South Asia	559095.8(261105.9-1295042.1)	2088988.4(910048.1-4713862.9)	12.7(1.2-27.5)	308.6(141.9-708.1)	347.9(151.7-771.4)	-0.23(-0.26--0.19)
Southeast Asia	450813.1(219830.5-947039.9)	1360387.8(642380.6-2811878.6)	4.5(-3.7-16.6)	452.8(219.4-944.5)	473.2(223.0-984.7)	-0.12(-0.13--0.11)
Southern Latin America	103617.1(50843.0-217534.3)	237047.0(114033.2-492120.9)	-3.0(-6.6-0.9)	429.5(208.6-899.7)	416.5(201.2-862.0)	-0.13(-0.14--0.12)
Southern Sub-Saharan Africa	58576.9(28185.5-125253.8)	122558.6(57092.4-272713.2)	-0.0(-7.2-9.4)	464.3(221.0-990.8)	464.2(214.1-1025.8)	-0.17(-0.19--0.15)
Tropical Latin America	210815.2(99480.1-460226.3)	784747.9(370520.0-1651118.0)	-2.6(-6.4-0.6)	559.1(259.4-1203.3)	544.7(257.9-1149.2)	-0.21(-0.26--0.17)
Western Europe	1989050.8(939263.2-4180062.8)	3652551.0(1739148.8-7330761.0)	-2.1(-6.6-1.9)	502.9(237.2-1053.5)	492.3(239.8-995.3)	-0.09(-0.13--0.05)
Western Sub-Saharan Africa	112702.8(52243.6-252738.8)	257976.5(116470.2-595057.4)	6.0(-5.7-20.2)	360.3(163.2-792.6)	382.0(166.4-869.5)	-0.17(-0.18--0.15)

## Sheet: Table S3
Table S3. Cases and age-standardized rates of incidence and DALYs in 1990 and 2021, and their estimated annual percentage changes from 1990 to 2021 for Parkinson’s disease in women, globally and by 21 GBD regions
Terms	Number of cases (95% UI), 1990	Number of cases (95% UI), 2021	percentage change,1990–2021	ASR per 100,000 population (95% UI), 1990	ASR per 100,000 population (95% UI), 2021	Estimated annual percentage change (95% CI), 1990–2021
Incidence
Andean Latin America	899.8(810.6-1004.1)	4009.8(3588.4-4430.7)	45.2(31.2-62.1)	9.0(8.1-10.0)	13.0(11.7-14.4)	1.16(1.13-1.19)
Australasia	1014.3(895.5-1120.3)	2609.8(2237.0-3041.8)	19.1(7.7-35.0)	7.4(6.5-8.2)	8.8(7.5-10.3)	0.62(0.57-0.67)
Caribbean	890.4(813.6-964.9)	2436.3(2262.5-2621.6)	21.2(15.8-27.3)	6.8(6.3-7.4)	8.3(7.7-8.9)	0.59(0.53-0.65)
Central Asia	2289.6(2028.8-2549.5)	4304.1(3942.6-4637.9)	21.9(10.9-36.1)	8.4(7.5-9.3)	10.2(9.4-10.9)	0.62(0.58-0.66)
Central Europe	8444.0(7781.3-9113.3)	13547.9(12579.4-14451.7)	3.3(-1.0-7.8)	9.6(8.9-10.3)	9.9(9.2-10.5)	0.03(0.00-0.06)
Central Latin America	3072.4(2778.9-3379.0)	13094.6(11849.5-14484.3)	26.8(21.4-32.5)	7.8(7.1-8.5)	9.9(8.9-10.9)	0.67(0.58-0.76)
Central Sub-Saharan Africa	555.2(477.1-646.3)	1708.4(1498.3-1942.2)	16.8(9.0-26.0)	5.7(5.1-6.4)	6.6(5.9-7.5)	0.55(0.47-0.64)
East Asia	42650.8(36312.6-49918.6)	213704.7(180960.4-248176.8)	77.9(66.6-89.6)	10.5(8.9-12.0)	18.6(15.8-21.5)	1.91(1.86-1.96)
Eastern Europe	17701.6(15102.0-20568.0)	21046.3(18260.5-23908.6)	-3.2(-6.1-0.1)	9.4(8.1-10.9)	9.1(8.0-10.4)	-0.19(-0.27--0.11)
Eastern Sub-Saharan Africa	1810.3(1619.9-2021.3)	4996.4(4489.7-5519.7)	14.1(10.2-18.0)	5.7(5.1-6.3)	6.5(5.9-7.1)	0.43(0.39-0.46)
Global	194356.3(172763.0-217680.6)	572999.9(514626.3-637747.4)	33.0(29.0-36.8)	9.3(8.3-10.4)	12.4(11.1-13.7)	0.93(0.91-0.95)
High-income Asia Pacific	7404.1(6353.1-8631.8)	17509.3(15524.6-19736.5)	1.3(-3.8-7.9)	6.4(5.5-7.4)	6.5(5.8-7.2)	0.34(0.23-0.45)
High-income North America	19226.2(16314.5-22144.9)	39545.0(36710.0-42615.7)	20.4(9.9-33.1)	8.7(7.5-10.0)	10.5(9.8-11.3)	0.58(0.54-0.62)
North Africa and Middle East	5708.3(5143.2-6321.5)	20952.1(18753.3-23367.2)	30.1(24.4-37.2)	7.9(7.2-8.8)	10.3(9.3-11.5)	0.89(0.83-0.95)
Oceania	107.5(93.6-123.2)	292.3(254.5-330.7)	3.5(-5.5-12.5)	8.9(7.9-9.9)	9.2(8.2-10.4)	0.31(0.25-0.37)
South Asia	21021.9(18172.8-24241.9)	74281.2(64393.7-84727.5)	17.1(12.3-22.9)	8.8(7.6-10.1)	10.3(8.9-11.7)	0.74(0.66-0.81)
Southeast Asia	9699.7(8761.0-10724.1)	31214.3(28155.6-34824.8)	18.6(14.4-23.3)	8.1(7.4-8.9)	9.6(8.7-10.6)	0.67(0.62-0.72)
Southern Latin America	2566.5(2333.4-2836.7)	5566.9(5042.2-6374.5)	10.2(-0.1-22.3)	9.7(8.8-10.7)	10.7(9.7-12.2)	0.36(0.27-0.46)
Southern Sub-Saharan Africa	906.2(790.9-1030.2)	2467.0(2139.1-2825.0)	26.3(21.3-33.3)	6.6(5.7-7.4)	8.3(7.2-9.4)	0.78(0.73-0.83)
Tropical Latin America	3378.9(2890.5-3907.4)	13477.2(11648.3-15289.8)	23.6(17.7-29.6)	7.7(6.5-8.8)	9.5(8.2-10.8)	0.35(0.25-0.45)
Western Europe	41743.8(38711.9-44930.4)	77620.2(70963.3-84005.8)	23.6(17.2-29.1)	11.5(10.7-12.3)	14.2(13.0-15.3)	0.54(0.44-0.64)
Western Sub-Saharan Africa	3264.8(2891.8-3678.4)	8616.0(7691.0-9562.5)	21.6(16.6-26.8)	8.7(7.8-9.7)	10.6(9.5-11.7)	0.64(0.58-0.70)
DALYs
Andean Latin America	6232.9(5491.5-7017.2)	21857.7(18595.3-25367.8)	9.9(-6.1-26.6)	65.9(58.2-73.8)	72.4(61.5-84.0)	0.23(0.12-0.33)
Australasia	7350.8(6633.5-7976.2)	16717.1(14131.3-18501.1)	-0.4(-8.4-6.5)	51.5(46.5-55.8)	51.3(43.9-56.6)	0.03(-0.06-0.12)
Caribbean	7236.3(6685.9-7903.2)	17830.0(15884.6-19875.5)	7.1(-1.9-17.9)	56.1(51.9-61.0)	60.1(53.6-66.9)	0.26(0.21-0.32)
Central Asia	14657.6(13021.7-16399.0)	23235.4(21152.4-25422.3)	8.8(-3.0-22.9)	54.3(48.2-60.8)	59.1(53.8-64.5)	0.22(0.11-0.33)
Central Europe	58414.7(55006.0-61852.8)	101721.4(92506.2-109288.9)	1.7(-4.2-7.6)	66.8(62.7-70.8)	68.0(62.0-73.1)	-0.05(-0.10--0.00)
Central Latin America	22135.4(20875.0-23479.6)	76925.8(68601.8-85999.9)	-1.6(-9.2-6.9)	60.0(56.3-63.4)	59.0(52.6-65.9)	-0.08(-0.14--0.03)
Central Sub-Saharan Africa	4915.7(3832.9-6579.0)	14133.2(10370.6-17912.5)	7.9(-16.7-39.5)	59.7(47.8-76.8)	64.4(46.6-81.9)	0.30(0.21-0.40)
East Asia	329306.6(276695.0-380731.7)	915909.6(750098.6-1090996.3)	-7.3(-24.4-13.1)	87.2(72.9-100.0)	80.8(66.2-96.0)	-0.42(-0.51--0.33)
Eastern Europe	115716.0(106818.8-125517.2)	158391.3(141991.2-174527.3)	6.1(-2.3-16.8)	60.8(56.1-65.9)	64.6(58.1-71.1)	-0.12(-0.24--0.01)
Eastern Sub-Saharan Africa	16289.3(12757.8-20219.6)	40403.1(29559.9-51131.7)	3.5(-15.9-28.0)	57.7(43.8-71.6)	59.7(43.0-75.9)	0.06(0.03-0.10)
Global	1325686.2(1204600.4-1439419.3)	3199826.8(2841371.5-3536422.9)	4.9(-2.5-13.0)	65.4(59.4-70.9)	68.6(60.9-75.8)	0.14(0.11-0.17)
High-income Asia Pacific	51213.3(45814.0-56351.4)	147734.5(117382.7-168774.0)	2.5(-9.8-11.1)	44.3(39.6-48.8)	45.5(37.6-51.2)	0.36(0.23-0.49)
High-income North America	122944.1(109122.1-133618.7)	260022.4(223486.4-283645.2)	22.1(17.5-25.9)	52.9(47.2-57.4)	64.6(56.0-70.3)	0.74(0.69-0.80)
North Africa and Middle East	51144.6(44113.0-60048.7)	132186.5(114030.2-147503.5)	-8.2(-21.5-4.5)	77.7(66.6-93.8)	71.3(61.1-79.1)	-0.11(-0.23--0.00)
Oceania	818.8(630.1-1046.4)	1991.4(1552.0-2549.3)	-7.7(-21.2-8.5)	79.5(62.6-99.7)	73.4(57.9-92.8)	-0.24(-0.28--0.21)
South Asia	133587.8(104144.3-165205.4)	464121.0(372736.8-554585.8)	10.9(-8.1-37.1)	62.8(47.4-79.8)	69.6(55.6-83.3)	0.39(0.25-0.52)
Southeast Asia	74631.5(62720.2-90860.2)	220754.7(191993.0-265974.7)	7.5(-7.8-28.6)	67.7(57.0-83.0)	72.8(63.2-88.2)	0.18(0.09-0.27)
Southern Latin America	15815.6(14636.6-16887.6)	30363.0(27360.2-33072.3)	-9.1(-13.9--4.1)	61.1(56.3-65.3)	55.5(50.1-60.4)	-0.14(-0.20--0.07)
Southern Sub-Saharan Africa	5941.6(4948.3-7649.7)	16948.2(14630.0-18749.4)	33.6(3.8-59.6)	44.9(37.1-58.3)	60.0(51.6-66.1)	1.13(0.89-1.37)
Tropical Latin America	22984.2(21011.6-24564.0)	85174.2(75158.0-93125.4)	7.6(2.7-11.7)	56.0(51.0-59.7)	60.2(53.2-65.8)	0.30(0.25-0.35)
Western Europe	240784.0(217626.6-260148.8)	397166.6(341742.3-439331.4)	2.3(-2.7-5.9)	60.6(55.0-65.6)	61.9(54.0-68.4)	0.23(0.16-0.29)
Western Sub-Saharan Africa	23565.2(19793.6-27533.4)	56239.8(45933.1-64859.2)	15.0(-6.1-36.1)	67.8(56.8-79.0)	77.9(64.0-88.7)	0.60(0.53-0.66)

## Sheet: Table S4
Table S4. Cases and age-standardized rates of incidence and DALYs in 1990 and 2021, and their estimated annual percentage changes from 1990 to 2021 for multiple sclerosis in women, globally and by 21 GBD regions
Terms	Number of cases (95% UI), 1990	Number of cases (95% UI), 2021	percentage change,1990–2021	ASR per 100,000 population (95% UI), 1990	ASR per 100,000 population (95% UI), 2021	Estimated annual percentage change (95% CI), 1990–2021
Incidence
Andean Latin America	68.1(55.3-83.8)	192.0(157.6-228.1)	34.0(26.7-43.0)	0.4(0.3-0.5)	0.6(0.5-0.7)	1.06(1.00-1.11)
Australasia	226.5(202.5-253.3)	450.6(391.7-512.1)	42.6(29.4-57.0)	2.1(1.9-2.3)	3.0(2.6-3.4)	1.24(0.98-1.50)
Caribbean	108.3(89.4-129.5)	176.7(150.8-203.7)	14.4(9.1-20.0)	0.6(0.5-0.7)	0.7(0.6-0.8)	0.43(0.39-0.48)
Central Asia	423.1(369.0-479.6)	667.4(591.1-761.1)	-9.3(-14.1--4.3)	1.5(1.3-1.6)	1.3(1.2-1.5)	-0.38(-0.43--0.33)
Central Europe	1331.0(1201.2-1483.6)	1013.8(923.2-1108.5)	-2.8(-6.4-1.5)	2.1(1.9-2.3)	2.0(1.9-2.2)	-0.14(-0.18--0.09)
Central Latin America	329.7(267.7-401.8)	864.1(739.3-1007.1)	40.0(31.9-49.3)	0.4(0.4-0.5)	0.6(0.5-0.7)	1.16(1.07-1.24)
Central Sub-Saharan Africa	61.8(49.6-77.5)	167.2(134.8-207.1)	2.3(-2.4-6.9)	0.3(0.2-0.3)	0.3(0.2-0.3)	0.07(0.02-0.12)
East Asia	1165.0(922.5-1454.7)	1483.3(1185.7-1781.5)	-14.5(-19.5--9.3)	0.2(0.2-0.3)	0.2(0.1-0.2)	-0.69(-0.83--0.56)
Eastern Europe	1667.2(1446.4-1895.6)	1213.0(1082.2-1348.7)	-4.6(-11.4-3.7)	1.4(1.2-1.6)	1.3(1.2-1.5)	-0.21(-0.26--0.15)
Eastern Sub-Saharan Africa	238.6(190.9-298.5)	580.3(472.3-714.2)	-1.9(-5.0-1.0)	0.3(0.3-0.4)	0.3(0.3-0.4)	-0.10(-0.17--0.03)
Global	26169.5(22883.5-29999.3)	39191.7(35032.2-44052.0)	-2.0(-4.4-1.3)	1.0(0.9-1.1)	1.0(0.9-1.1)	0.04(-0.03-0.10)
High-income Asia Pacific	393.0(319.6-472.2)	431.4(355.3-510.1)	10.0(5.2-14.3)	0.4(0.3-0.5)	0.5(0.4-0.6)	0.27(0.22-0.32)
High-income North America	7229.6(6366.8-8261.5)	8329.9(7718.8-8962.1)	4.9(-2.8-13.1)	4.7(4.2-5.4)	4.9(4.6-5.3)	0.42(0.34-0.51)
North Africa and Middle East	2581.4(2230.5-2972.5)	6686.6(5782.5-7709.7)	26.0(21.8-30.5)	1.7(1.5-1.9)	2.1(1.8-2.4)	0.91(0.84-0.97)
Oceania	4.6(3.6-5.9)	10.0(7.9-12.7)	-7.3(-11.5--3.1)	0.2(0.1-0.2)	0.2(0.1-0.2)	-0.28(-0.34--0.23)
South Asia	2110.0(1723.7-2582.1)	4784.7(3995.6-5693.7)	11.7(6.8-16.2)	0.4(0.4-0.5)	0.5(0.4-0.6)	0.41(0.37-0.44)
Southeast Asia	425.9(342.7-536.1)	722.8(588.3-871.8)	-4.1(-6.9--1.1)	0.2(0.2-0.2)	0.2(0.2-0.2)	-0.17(-0.21--0.12)
Southern Latin America	243.0(205.3-287.3)	353.5(300.9-422.0)	2.2(-3.3-8.3)	1.0(0.8-1.1)	1.0(0.8-1.2)	0.07(0.05-0.09)
Southern Sub-Saharan Africa	98.3(80.1-121.0)	176.1(144.8-210.6)	2.9(-1.2-7.3)	0.4(0.3-0.5)	0.4(0.3-0.5)	0.08(0.03-0.13)
Tropical Latin America	689.2(581.5-818.1)	1379.9(1174.7-1594.3)	8.4(2.4-14.6)	1.0(0.8-1.1)	1.1(0.9-1.2)	0.37(0.28-0.46)
Western Europe	6400.5(5692.4-7174.2)	8258.3(7381.0-9203.4)	32.8(28.2-38.6)	3.3(2.9-3.7)	4.3(3.9-4.8)	0.94(0.90-0.98)
Western Sub-Saharan Africa	374.7(309.3-453.6)	1250.2(1067.7-1462.5)	20.0(14.9-26.3)	0.5(0.4-0.6)	0.6(0.5-0.7)	0.65(0.62-0.67)
DALYs
Andean Latin America	591.6(478.4-746.5)	2373.5(1882.0-2958.3)	63.5(37.1-93.2)	4.4(3.6-5.6)	7.2(5.7-9.0)	1.98(1.75-2.21)
Australasia	3476.6(2958.7-4056.2)	8032.9(6586.1-9551.4)	25.0(9.5-42.1)	30.5(25.9-35.6)	38.1(30.9-45.7)	0.69(0.44-0.95)
Caribbean	1832.4(1630.7-2124.3)	3671.7(3123.6-4380.7)	14.9(0.9-30.6)	12.0(10.6-13.9)	13.8(11.7-16.5)	0.59(0.47-0.70)
Central Asia	3703.7(3039.3-4415.5)	5160.5(3997.7-6449.8)	-18.4(-28.6--7.6)	12.9(10.7-15.4)	10.6(8.2-13.2)	-0.40(-0.59--0.20)
Central Europe	35291.7(32515.0-38592.1)	29371.8(26031.0-33004.0)	-26.3(-33.0--19.1)	48.1(44.3-52.7)	35.5(31.0-40.3)	-1.06(-1.09--1.03)
Central Latin America	4157.0(3659.0-4754.7)	16986.6(14453.3-19598.2)	75.0(55.5-95.4)	6.9(6.1-7.9)	12.1(10.3-14.0)	1.87(1.58-2.17)
Central Sub-Saharan Africa	353.5(254.4-500.3)	1137.5(838.6-1531.7)	24.9(3.3-49.0)	1.9(1.4-2.7)	2.4(1.8-3.3)	0.67(0.57-0.77)
East Asia	4652.5(3414.5-6548.0)	9975.4(7340.7-12859.1)	33.0(4.0-59.0)	0.8(0.6-1.1)	1.1(0.8-1.4)	0.58(0.39-0.76)
Eastern Europe	43093.9(39600.1-46800.4)	34281.1(29450.3-39165.6)	-26.1(-35.7--16.4)	32.1(29.6-34.7)	23.7(20.2-27.3)	-1.89(-2.20--1.57)
Eastern Sub-Saharan Africa	1274.7(875.8-1821.2)	3702.7(2541.7-4991.3)	18.8(5.1-35.2)	2.1(1.5-3.0)	2.5(1.7-3.4)	0.46(0.39-0.53)
Global	362100.9(310397.2-420348.3)	633044.3(540576.7-737136.3)	-8.3(-12.3--4.7)	15.8(13.6-18.4)	14.5(12.4-16.9)	-0.30(-0.37--0.23)
High-income Asia Pacific	4389.3(3477.6-5610.8)	6559.2(5001.5-8486.4)	8.4(3.6-13.2)	4.2(3.3-5.4)	4.6(3.5-5.9)	0.24(0.10-0.38)
High-income North America	93516.9(77085.5-110917.8)	168878.6(144312.1-192744.6)	12.9(5.6-20.6)	56.9(47.1-67.4)	64.3(54.0-74.7)	0.46(0.27-0.65)
North Africa and Middle East	18364.5(14238.2-24415.8)	67396.2(54532.0-82360.7)	47.2(26.0-71.2)	15.9(12.3-21.0)	23.4(19.0-28.5)	1.47(1.40-1.54)
Oceania	13.7(8.8-20.1)	33.2(21.5-48.7)	0.7(-3.8-5.2)	0.5(0.4-0.8)	0.6(0.4-0.8)	-0.04(-0.09-0.02)
South Asia	11506.2(8363.8-15774.4)	33328.9(24983.7-43779.7)	28.2(16.7-40.0)	2.9(2.1-4.0)	3.7(2.8-4.9)	0.84(0.79-0.89)
Southeast Asia	2270.2(1714.5-3035.7)	5778.2(4653.1-7068.7)	33.6(15.1-57.1)	1.1(0.9-1.5)	1.5(1.2-1.9)	0.82(0.74-0.90)
Southern Latin America	3962.0(3421.0-4652.4)	5182.6(4218.2-6189.9)	-20.9(-29.5--11.8)	16.0(13.9-18.8)	12.7(10.3-15.2)	-0.87(-1.01--0.73)
Southern Sub-Saharan Africa	1049.8(818.9-1316.2)	2392.2(1944.6-2937.5)	14.0(-3.6-36.1)	5.5(4.2-6.9)	6.3(5.1-7.7)	0.32(0.24-0.41)
Tropical Latin America	5528.0(4471.6-6825.7)	15594.2(12636.2-18813.4)	21.1(13.3-30.6)	9.3(7.6-11.5)	11.3(9.1-13.6)	0.40(0.15-0.65)
Western Europe	116457.4(100505.1-133765.7)	184648.1(157493.5-211328.9)	19.7(13.5-25.8)	47.2(40.4-54.5)	56.5(47.3-65.5)	0.77(0.70-0.84)
Western Sub-Saharan Africa	6615.4(4130.6-9263.4)	28559.3(19230.6-39463.1)	56.7(12.2-122.9)	7.0(4.7-9.6)	11.0(7.8-14.8)	1.48(1.39-1.58)

## Sheet: Table S5
Table S5. Cases and age-standardized rates of incidence and DALYs in 1990 and 2021, and their estimated annual percentage changes from 1990 to 2021 for idiopathic epilepsy in women, globally and by 21 GBD regions
Terms	Number of cases (95% UI), 1990	Number of cases (95% UI), 2021	percentage change,1990–2021	ASR per 100,000 population (95% UI), 1990	ASR per 100,000 population (95% UI), 2021	Estimated annual percentage change (95% CI), 1990–2021
Incidence
Andean Latin America	15408.1(7416.3-23244.9)	25320.6(13698.7-36957.4)	1.2(-50.6-117.0)	75.9(36.6-114.5)	76.8(41.7-111.9)	-0.33(-0.44--0.22)
Australasia	4439.4(1722.9-6796.1)	6416.5(2541.5-9936.6)	1.1(-59.6-145.4)	45.9(17.9-70.7)	46.4(18.4-72.4)	0.05(0.01-0.09)
Caribbean	9357.7(5794.4-13059.4)	11605.1(7271.9-16506.0)	0.7(-35.5-59.0)	50.0(31.3-69.6)	50.4(31.5-71.7)	0.03(-0.00-0.06)
Central Asia	15871.8(9818.6-22387.4)	20421.0(11653.9-28914.0)	3.0(-35.4-65.9)	41.6(25.9-58.1)	42.9(24.7-60.9)	0.05(0.02-0.09)
Central Europe	22859.4(15131.9-31149.8)	18388.0(12312.1-24735.0)	0.6(-25.0-33.6)	39.2(25.9-53.7)	39.4(26.2-55.4)	0.13(0.04-0.22)
Central Latin America	66157.7(44922.2-91194.8)	87485.4(60999.0-115984.2)	-5.2(-29.5-29.1)	72.7(49.8-97.2)	68.9(48.2-90.9)	-0.29(-0.36--0.22)
Central Sub-Saharan Africa	15219.7(5493.1-27363.4)	36959.0(14753.5-60893.3)	3.0(-57.6-188.9)	46.4(16.9-81.2)	47.8(19.4-77.8)	0.19(0.08-0.30)
East Asia	133961.0(90565.1-183731.1)	177392.6(123911.2-234786.1)	22.1(-11.9-69.5)	22.6(15.4-31.2)	27.6(18.9-36.7)	-0.08(-0.32-0.17)
Eastern Europe	37128.9(25849.6-49352.8)	28074.5(18806.4-38373.7)	-10.6(-31.2-16.1)	34.7(24.0-46.6)	31.0(20.5-43.1)	-0.47(-0.50--0.44)
Eastern Sub-Saharan Africa	54342.4(30117.9-81857.7)	120819.7(76770.4-169617.5)	5.0(-23.3-61.1)	47.7(26.8-70.1)	50.1(32.5-68.6)	-0.01(-0.05-0.03)
Global	993221.6(711206.4-1306451.1)	1536118.7(1128506.5-1948581.7)	12.2(-4.8-32.0)	36.1(26.3-47.1)	40.5(29.4-51.0)	0.24(0.20-0.28)
High-income Asia Pacific	32161.7(20129.2-43820.5)	34064.9(21492.9-47427.9)	8.6(-24.9-50.7)	40.2(25.4-55.0)	43.7(26.8-61.0)	0.17(0.05-0.30)
High-income North America	46349.4(31096.9-62490.5)	70768.8(44791.0-97927.5)	17.7(-9.3-41.8)	34.9(23.7-47.9)	41.1(26.3-58.4)	0.57(0.29-0.85)
North Africa and Middle East	76445.5(48190.9-108586.8)	133583.2(90907.6-189409.6)	9.5(-24.4-55.4)	40.3(25.5-55.8)	44.1(30.0-62.1)	0.35(0.29-0.41)
Oceania	975.1(447.4-1656.3)	1983.6(784.4-3235.8)	-1.3(-58.0-129.5)	28.2(13.0-46.5)	27.9(11.3-44.7)	-0.11(-0.14--0.08)
South Asia	160115.5(98190.1-229617.9)	278922.1(201333.0-362848.9)	9.4(-22.1-60.0)	28.7(17.6-40.3)	31.3(22.5-40.2)	0.22(0.04-0.39)
Southeast Asia	80048.1(54930.1-112988.2)	124215.5(85643.6-167679.9)	18.0(-13.3-59.6)	31.6(22.3-43.8)	37.3(25.5-51.1)	0.50(0.46-0.54)
Southern Latin America	11236.5(5120.3-17162.0)	15444.1(7356.1-23340.5)	9.1(-47.4-126.0)	44.3(20.1-67.6)	48.3(22.9-73.4)	0.30(0.28-0.33)
Southern Sub-Saharan Africa	15326.2(9892.7-21494.4)	21069.5(13436.7-29342.3)	-1.6(-32.8-45.4)	52.0(34.3-72.7)	51.2(33.0-71.0)	-0.24(-0.35--0.12)
Tropical Latin America	44902.5(27883.3-62157.6)	55426.2(37345.8-74430.5)	-9.3(-34.5-35.2)	54.8(34.7-76.1)	49.8(33.5-66.3)	-0.21(-0.45-0.02)
Western Europe	96330.9(63654.5-128002.5)	120886.5(76844.3-162904.2)	11.5(-19.0-48.6)	54.1(35.5-73.3)	60.4(38.4-83.5)	0.38(0.34-0.42)
Western Sub-Saharan Africa	54584.2(33833.1-78671.7)	146871.9(97962.5-195831.4)	9.6(-15.4-49.4)	48.4(30.0-68.6)	53.1(36.7-69.1)	0.21(0.10-0.33)
DALYs
Andean Latin America	65241.2(38015.2-95773.8)	73899.6(43473.9-111193.2)	-34.4(-64.2-17.9)	339.5(196.6-497.7)	222.6(131.2-334.4)	-1.85(-2.01--1.69)
Australasia	12780.4(7499.8-20764.8)	16006.9(8395.8-29558.7)	-18.7(-58.7-56.8)	124.8(73.6-203.2)	101.4(53.4-183.3)	-0.58(-0.67--0.49)
Caribbean	41948.7(28787.8-57358.1)	47099.2(32561.3-65837.8)	-13.2(-37.0-14.5)	228.9(157.8-309.4)	198.6(135.7-278.4)	-0.41(-0.53--0.30)
Central Asia	90639.7(67754.3-118947.1)	113648.5(83564.5-152109.0)	-5.3(-29.9-27.8)	248.8(185.2-326.7)	235.6(172.7-315.6)	-0.69(-0.95--0.43)
Central Europe	102871.6(72360.8-139366.0)	84329.1(58277.6-121567.0)	-14.5(-35.9-9.6)	164.2(116.3-218.8)	140.4(97.0-200.5)	-0.56(-0.71--0.40)
Central Latin America	280824.7(207000.0-376907.3)	307280.8(213869.0-419312.2)	-27.9(-44.9--9.0)	327.4(241.6-442.1)	235.9(163.8-321.7)	-1.13(-1.29--0.98)
Central Sub-Saharan Africa	74652.9(39381.7-122200.4)	152597.0(82502.1-237722.3)	-13.0(-48.1-55.4)	253.7(133.6-399.4)	220.7(117.7-340.5)	-0.27(-0.36--0.18)
East Asia	922280.8(703895.3-1176213.1)	591988.6(400891.8-837640.8)	-44.7(-61.0--25.7)	155.4(119.5-198.7)	85.9(59.1-121.3)	-2.58(-2.78--2.38)
Eastern Europe	131663.8(94587.9-184704.7)	82650.8(53825.1-122272.9)	-33.4(-50.0--14.4)	112.7(81.8-156.6)	75.1(48.1-111.9)	-2.07(-2.36--1.78)
Eastern Sub-Saharan Africa	372939.7(263077.5-518929.5)	666568.2(500959.9-860252.8)	-18.9(-40.1-7.4)	383.9(276.7-524.6)	311.5(235.7-404.5)	-0.80(-0.85--0.75)
Global	4984372.4(3595753.5-6364530.8)	5986291.6(4439424.4-7794992.6)	-15.7(-27.7--2.2)	182.9(132.5-234.6)	154.2(114.7-201.8)	-0.67(-0.72--0.62)
High-income Asia Pacific	83722.3(56351.5-122650.7)	82167.0(50640.6-133623.7)	-14.7(-40.7-21.8)	99.3(66.7-145.6)	84.7(52.1-133.3)	-0.66(-0.74--0.59)
High-income North America	133615.0(86537.0-197108.1)	202952.2(128759.3-311983.1)	10.5(-10.8-37.4)	92.6(59.7-137.5)	102.3(63.2-159.4)	0.54(0.36-0.73)
North Africa and Middle East	385341.2(264877.8-514280.6)	422901.9(299093.8-598928.8)	-32.1(-48.5--10.0)	208.6(147.0-273.8)	141.7(100.1-200.3)	-1.14(-1.19--1.10)
Oceania	4438.2(2466.3-6840.7)	8963.8(5048.8-14022.2)	-6.6(-46.9-60.2)	141.3(79.5-215.1)	132.0(73.5-200.5)	-0.30(-0.35--0.26)
South Asia	1356702.4(817599.4-1800631.7)	1699799.3(1230806.5-2171999.7)	-23.6(-40.3-2.7)	251.1(152.7-331.9)	191.8(138.0-244.5)	-0.94(-1.04--0.84)
Southeast Asia	228802.5(148583.4-339379.5)	324947.3(204419.1-478531.8)	-1.3(-27.3-31.9)	96.4(63.6-142.6)	95.2(60.3-140.5)	-0.11(-0.17--0.06)
Southern Latin America	36732.5(21318.9-56333.9)	43052.6(25191.2-71127.9)	-14.5(-50.5-53.1)	145.3(84.3-222.7)	124.2(71.8-204.9)	-0.15(-0.28--0.03)
Southern Sub-Saharan Africa	63506.3(44187.8-86621.2)	82529.0(57259.6-111220.2)	-13.6(-33.2-15.1)	233(162.6-318.3)	201.3(139.7-271.3)	-0.48(-0.65--0.31)
Tropical Latin America	156746.2(106942.3-225824.1)	179980.0(123124.8-254826.9)	-23.6(-43.1-5.0)	200.7(137.8-285.6)	153.2(105.3-218.3)	-0.65(-0.93--0.36)
Western Europe	233345.7(160106.0-350179.3)	309796.7(210372.4-468325.8)	4.1(-21.2-31.5)	116.9(80.4-174.5)	121.6(80.8-186.4)	0.32(0.22-0.42)
Western Sub-Saharan Africa	205576.5(131400.5-301184.4)	493132.9(334108.5-678887.9)	-5.9(-23.4-20.3)	217.8(143.0-309.0)	204.8(141.1-280.7)	-0.23(-0.33--0.14)
